# Supplementary material for: Short Report: TRPV1-polymorphism 1911 A>G alters capsaicin-induced sensory changes in healthy subjects
Source: PLoS One. 2017 Aug 17;12(8):e0183322. doi: 10.1371/journal.pone.0183322 (PMC5560710; doi:10.1371/journal.pone.0183322)
Supplement: S1 File — (XLSX) [file pone.0183322.s001.xlsx]

## Sheet: Sheet1
Lfd#	genotyp	gender	age	sensory testing	pre_CDT	pre_WDT	pre_CPT	pre_HPT	post_CDT	post_WDT	post_CPT	post_HPT	Perfusion	Average AUC1°_AUC° pre	Average AUC1°_AUC° post	1 min	3 min	5 min	7 min	9 min	11 min	13 min	15 min	Flare	pre capsaicin flare	post capsaicin flare	pain rating (NRS)	pain rating_post Capsaicin	pain rating_post Capsaicin + HPT	time to onset of pain
9	1911AA	f	22		-0.63	1.2	21.77	41.97	-1.83	2.47	8.8	34.33																2	9	7
12	1911AA	f	28		-0.7	0.8	24.8	43.9	-9.23	2.4	0	35.3		417.377	1718.92	936.345	886.467	957.05	1400.98	2342.14	2958.58	3323.63	3526.31		47.06	6583.5		7	5.3	3
14	1911AA	f	25		-0.8	1	11.57	42.17	-1.57	2.43	8.93	35.73		458.07	1387.27	1051.81	1034.11	1371.1	1732.01	2188.95	2150.08	2354.43	2177.33		12.76	3245.41		5	6.7	3
15	1911AA	f	22		-1.6	1.43	16.07	43.03	-1.97	2.6	0	33.63		501.822	1604.02	1076.34	1136.64	1215.65	1591.93	2756.71	3086.71	2867.74	3253.34		10.71	4214.68		7	5.3	5
18	1911AA	f	24		-0.33	0.87	26.77	41.97	-1.83	1.33	4.63	33.83		410.745	1000.27	832.345	948.978	951.363	1088.25	1283.38	1393.68	1444.26	1530.94		7.02	1437.71		8	4.3	3
20	1911AA	f	22		-1.07	1.37	23.6	45.23	-6	3.53	0.5	34.9		464.11	1114.99	948.461	888.438	970.152	867.582	976.931	1064.44	1372.68	1499.49		27.06	1944.93		3	2	9
23	1911AA	f	24		-0.6	3.03	28	43.43	-7.6	3.23	15.67	33.97		393.158	1135.67	740.248	748.208	752.531	787.274	873.639	1086.15	1384.21	1711.48		39.8	2438.56		5	7	7
24	1911AA	f	22		-0.57	1.37	2.7	47.1	-1.77	2	0	34.9		406.153	1391.42	776.672	747.615	811.977	928.254	1375.64	2065.66	2537.49	2635.81		24.87	3855.18		2	4	9
25	1911AA	m	23		-0.5	1.27	27.63	41.83	-0.9	1.77	2.8	24.73		354.34	743.315	668.331	624.417	701.759	749.887	864.763	1043.13	953.368	1097.98		30.12	1171.2		3	5.7	7
1	1911AG	f	24		-0.83	1	20.4	37.47	-0.8	3.27	0.4	34.37		381.145	1482.12	789.811	752.63	742.472	794.577	1050.89	1383.18	1928.72	2143.1		0.83	3267.82		6	4.3	3
7	1911AG	m	23		-2.3	1.23	13.7	45.17	-9.7	2.43	0.43	33.93		510.685	995.322	1105.58	1029.79	934.818	980.251	973.514	844.759	1487.17	1618.08		12.49	821.67		7	6.7	7
11	1911AG	f	26		-0.93	1.23	8.53	44.93	-2.57	2.57	0	35.17		253.69	855.585	435.805	450.048	546.578	488.369	912.668	1265.55	1485.55	1507.56		4.68	1943.13		6	6.3	5
17	1911AG	f	23		-0.73	1.43	2.87	46.07	-1.6	1.07	1.23	33.87		525.175	593.93	942.646	931.126	1032.51	946	1048.2	997.363	1006.21	914.592		29.73	150.96		2.5	5	5
21	1911AG	f	25		-1.97	3.43	17.3	44.63	-2.27	3.53	4	35.5		506.03	1477.2	963.402	1208.03	2139.55	2368.55	2713.41	2921.61	2913.02	3448.87		101.07	4882.94		8	6	1
22	1911AG	f	22		-0.97	1.47	9.4	47.27	-2.83	2.27	4.8	34.1		435.235	1527.3	984.532	822.793	1216.86	1381.71	1506.08	2262.06	2864.84	3141.34		36.37	4611.26		8	9	3
27	1911AG	f	23		-1.03	1.2	3.27	43.67	-6.9	1.5	0.83	32.31		388.74	1101.88	820.129	865.365	895.36	908.232	1013.4	1073.71	1320.78	1441.79		19.7	1524.01		9	10	9
28	1911AG	f	22		-0.5	0.87	14	41.4	-7.17	1.5	2.2	34.73		440.367	976.373	912.838	931.583	1026.37	1047.87	1159.72	1183.89	1389.45	1735.77		14.31	943.31		10	6.7	9
2	1911GG	m	23		-1	2.1	11.33	47.7	-7.6	2.13	1.17	35.17		345.98	762.872	668.331	624.417	701.759	749.887	864.763	1043.13	953.368	1097.98		4.22	702.15		6	5	1
5	1911GG	f	22		-0.63	1.37	0	41.43	-3.5	1.97	2.5	34.2		442.298	821.44	786.368	772.503	792.992	891.76	992.902	968.964	903.869	910.527		19.23	855.62		8	7.3	5
26	1911GG	m	24		-1.53	2.27	18.83	46.7	-7.8	2.67	0.47	35.53		460.993	912.883	711.523	743.349	1074.26	1448.52	1767.72	1845.95	1955.21	2055.07		6.61	2248.66		6	6.3	1
29	1911GG	f	29		-0.6	1.67	27.13	40.97	-2.47	2.17	9.97	33.13		418.632	1457.3	973.279	1078.77	1146.97	1195.74	1441.92	1922.18	2016.51	2039.26		19.82	2589.72		9	5.3	3
30	1911GG	f	24		-0.73	0.93	18.2	44.8	-4.8	1.7	0	33.63		490.74	897.197	1104.59	1010.02	1165.33	1264.54	1159.2	1158.39	1232.59	1104.22		18.61	729.29		7	9	1
31	1911GG	f	22		-2.43	1.53	25.27	34.97	-3.33	1.07	24.5	34.3		511.072	1420.26	1173.65	1390.64	1812.38	2070.42	2394.78	2674.26	2703.09	2751.19		9.67	2905.26		9	7	1
32	1911GG	m	23		-0.7	3.6	10.23	33.03	-7.2	2.37	2.17	34.8		397.07	1218.53	962.867	896.087	961.601	956.848	951.381	1257.13	1674.53	1975.29		12.82	2822.63		6	5.7	7
33	1911GG	m	27		-0.73	1.07	27.17	40.77	-5.73	1	0	33.93		515.455	1196.14	1435.16	1359.19	1925.28	1910.1	2128.17	2211.25	2366.75	2275.64		19.07	1824.44		6	4.7	1
