# Supplementary material for: Short Report: TRPV1-polymorphism 1911 A>G alters capsaicin-induced sensory changes in healthy subjects
Source: PLoS One. 2017 Aug 17;12(8):e0183322. doi: 10.1371/journal.pone.0183322 (PMC5560710; doi:10.1371/journal.pone.0183322)
Supplement: S2 File — (XLSX) [file pone.0183322.s002.xlsx]

## Sheet: Sheet1
Perfusion change_Fig. 1_C	1 min	3 min	5 min	7 min	9 min	11 min	13 min	15 min
1911 AA	0	-0.00369875	0.0916294	0.278106	0.745111	1.06951	1.2748	1.45345
STDEV	0	0.0252216	0.034856	0.0880332	0.208175	0.262186	0.287303	0.295603
1911 AG	0	0.00877074	0.226002	0.266766	0.533702	0.80171	1.16618	1.37957
STDEV	0	0.0427718	0.150149	0.178366	0.222148	0.301944	0.313774	0.348877
1911 GG	0	0.00584379	0.210764	0.344248	0.510416	0.691999	0.775372	0.845646
STDEV	0	0.0346487	0.0795957	0.128471	0.180517	0.191472	0.201692	0.221103
Perfusion change_Fig. 1_D	1911 AA	Perfusion minute 1	Perfusion minute 15	1911 AG	Perfusion minute 1	Perfusion minute 15	1911 GG	Perfusion minute 1	Perfusion minute 15
Mean		878.818	2179.08		869.343	1993.89		976.972	1776.15
STDEV		147.938	882.126		200.675	875.861		258.339	659.826
Flare change_Fig. 1_B	1911 AA	pre_flare_area	post_flare_area	1911 AG	pre_flare_area	post_flare_area	1911 GG	pre_flare_area	post_flare_area
Mean		24.925	3111.4		27.3975	2268.14		13.7562	1834.72
STDEV		14.2097	1781.77		32.0452	1785.5		6.30316	950.701
Mean intra-individual changes	1911 AA (pre vs. post)	1911 AG (pre vs. post)	1911 GG (pre vs. post)
CDT (%)	433.434	340.566	505.638
SEM	152.34	155.97	95.0981
WDT (%)	92.5717	70.385	13.1009
SEM	21.2721	27.6315	13.8378
CPT (%)	-77.4314	-79.5952	-76.0376
SEM	9.53455	6.75185	13.1781
HPT (%)	-22.8565	-21.4755	-15.6302
SEM	2.4668	2.32309	4.03987
	1911 AA pre_CDT	1911 AA post_CDT	1911 AG pre_CDT	1911 AG post_CDT	1911 GG pre_CDT	1911 GG post_CDT
Median	-0.63	-1.83	-0.95	-2.7	-0.73	-5.265
Median Standard Deviation	0.241111	2.08111	0.41	2.42	0.37875	1.77875
	1911 AA pre_WDT	1911 AA post_WDT	1911 AG pre_WDT	1911 AG post_WDT	1911 GG pre_WDT	1911 GG post_WDT
Median	1.27	2.43	1.23	2.35	1.6	2.05
Median Standard Deviation	0.37	0.481111	0.4075	0.6825	0.5925	0.45
	1911 AA pre_CPT	1911 AA post_CPT	1911 AG pre_CPT	1911 AG post_CPT	1911 GG pre_CPT	1911 GG post_CPT
Median	23.6	2.8	11.55	1.03	18.515	1.67
Median Standard Deviation	6.12111	4.17	5.16625	1.32125	7.33	4.6875
	1911 AA pre_HPT	1911 AA post_HPT	1911 AG pre_HPT	1911 AG post_HPT	1911 GG pre_HPT	1911 GG post_HPT
Median	43.03	34.33	44.78	34.235	41.2	34.25
Median Standard Deviation	1.30222	1.63	2.03375	0.695	3.86125	0.61375
